# Supplementary material for: Can Teledentistry Replace Conventional Clinical Follow-Up Care for Minor Dental Surgery? A Prospective Randomized Clinical Trial
Source: Int J Environ Res Public Health. 2022 Mar 15;19(6):3444. doi: 10.3390/ijerph19063444 (PMC8953526; doi:10.3390/ijerph19063444)
Supplement: Supplementary file 1 [file ijerph-19-03444-s001.zip]

Archive with 1 entries (1 files):
- ijerph-1630989-supplementary.pdf
